# Supplementary material for: Transcriptome Analysis of Circulating Immune Cell Subsets Highlight the Role of Monocytes in Zaire Ebola Virus Makona Pathogenesis
Source: Front Immunol. 2017 Oct 26;8:1372. doi: 10.3389/fimmu.2017.01372 (PMC5662559; doi:10.3389/fimmu.2017.01372)
Supplement: Supplementary file 2 [file table_2.xls]

## Sheet: Sheet1
Table S2. Makona monocyte 6DPI DEGs
RhesusEnsembl	HUMAN_ID	GENE_ID	log2FC	FDR
ENSMMUG00000020608	ENSG00000165029	ABCA1	2.68704	0.005836
ENSMMUG00000012177	ENSG00000151726	ACSL1	5.03273	3.56793e-14
ENSMMUG00000005318	ENSG00000134028	ADAMDEC1	6.51087	9.49522e-05
ENSMMUG00000016093	ENSG00000160710	ADAR	1.86806	0.00825828
ENSMMUG00000016387	ENSG00000148926	ADM	5.82559	0.00443974
ENSMMUG00000021017	ENSG00000262327	AGK	2.76776	0.00617131
ENSMMUG00000012203	ENSG00000106546	AHR	-2.85528	0.00261389
ENSMMUG00000005572	ENSG00000132965	ALOX5AP	2.67076	0.0143618
ENSMMUG00000002217	ENSG00000162551	ALPL	10.1592	4.85213e-09
ENSMMUG00000006268	ENSG00000160593	AMICA1	-2.74119	0.00207021
ENSMMUG00000000470	ENSG00000152766	ANKRD22	8.92054	2.06023e-09
ENSMMUG00000022218	ENSG00000138772	ANXA3	2.58078	0.0479392
ENSMMUG00000014055	ENSG00000182287	AP1S2	-1.79955	0.0396321
ENSMMUG00000004015	ENSG00000239713	APOBEC3G	2.2434	0.0131427
ENSMMUG00000001016	ENSG00000100298	APOBEC3H	3.59561	0.0495953
ENSMMUG00000001537	ENSG00000128335	APOL2	3.10542	0.0186554
ENSMMUG00000001050	ENSG00000221963	APOL6	4.09756	0.000334004
ENSMMUG00000015865	ENSG00000081181	ARG2	2.36402	0.0210893
ENSMMUG00000001078	ENSG00000155097	ATP6V1C1	2.24163	0.00718992
ENSMMUG00000011892	ENSG00000176788	BASP1	3.93887	0.00572756
ENSMMUG00000015074	ENSG00000198604	BAZ1A	1.38476	0.0405035
ENSMMUG00000003364	ENSG00000140379	BCL2A1	4.17029	0.00135523
ENSMMUG00000003398	ENSG00000023445	BIRC3	3.56964	0.00194173
ENSMMUG00000009555	ENSG00000133639	BTG1	-1.55447	0.0198846
ENSMMUG00000032156	ENSG00000171860	C3AR1	2.56631	0.0153221
ENSMMUG00000004392	ENSG00000179218	CALR	1.65959	0.0481995
ENSMMUG00000009851	ENSG00000137757	CASP5	3.97123	0.00337478
ENSMMUG00000000288	ENSG00000108691	CCL2	11.2037	1.10105e-09
ENSMMUG00000020102	ENSG00000275313	CCL4L1	5.10376	0.0262246
ENSMMUG00000009784	ENSG00000108700	CCL8	7.60105	0.000147376
ENSMMUG00000004419	ENSG00000112576	CCND3	2.1918	0.00131532
ENSMMUG00000007011	ENSG00000135535	CD164	1.54834	0.0369206
ENSMMUG00000021062	ENSG00000204936	CD177	4.92039	0.00617131
ENSMMUG00000012235	ENSG00000120217	CD274	5.78009	3.64089e-08
ENSMMUG00000015298	ENSG00000004468	CD38	3.79298	0.0023342
ENSMMUG00000011711	ENSG00000196352	CD55	4.3915	7.90727e-05
ENSMMUG00000006062	ENSG00000085063	CD59	3.48727	0.0495712
ENSMMUG00000013232	ENSG00000135404	CD63	3.47696	0.000276593
ENSMMUG00000009113	ENSG00000019582	CD74	-2.24351	0.0353704
ENSMMUG00000004874	ENSG00000172216	CEBPB	2.46784	0.00287057
ENSMMUG00000028947	ENSG00000274619	CFD	-3.10351	1.51558e-05
ENSMMUG00000012310	ENSG00000003402	CFLAR	2.83688	0.000104315
ENSMMUG00000020149	ENSG00000086065	CHMP5	1.88533	0.0019144
ENSMMUG00000010497	ENSG00000114737	CISH	4.53011	2.07834e-05
ENSMMUG00000006438	ENSG00000136026	CKAP4	2.00335	0.00825828
ENSMMUG00000021516	ENSG00000120885	CLU	9.41841	3.66901e-15
ENSMMUG00000015968	ENSG00000134326	CMPK2	6.72392	1.61456e-06
ENSMMUG00000008938	ENSG00000133313	CNDP2	2.09597	0.000928567
ENSMMUG00000016114	ENSG00000173786	CNP	2.94954	0.0396621
ENSMMUG00000002853	ENSG00000106789	CORO2A	6.02213	4.29896e-05
ENSMMUG00000019926	ENSG00000113742	CPEB4	1.90863	0.0332241
ENSMMUG00000020184	ENSG00000106066	CPVL	-3.52907	0.000219504
ENSMMUG00000012351	ENSG00000100368	CSF2RB	2.50932	0.00443974
ENSMMUG00000020434	ENSG00000119535	CSF3R	3.73558	0.000188764
ENSMMUG00000009200	ENSG00000101439	CST3	-2.34714	0.00301244
ENSMMUG00000003874	ENSG00000117984	CTSD	2.6067	2.69176e-05
ENSMMUG00000017609	ENSG00000135047	CTSL	3.3718	0.00276705
ENSMMUG00000020903	ENSG00000169245	CXCL10	5.05538	1.92613e-05
ENSMMUG00000019351	ENSG00000163464	CXCR1	4.48229	0.0180615
ENSMMUG00000007295	ENSG00000071967	CYBRD1	-1.73257	0.0359912
ENSMMUG00000006758	ENSG00000135929	CYP27A1	-5.259	0.0240007
ENSMMUG00000011286	ENSG00000175197	DDIT3	3.43464	0.0321486
ENSMMUG00000012442	ENSG00000107201	DDX58	5.05938	2.07265e-05
ENSMMUG00000001880	ENSG00000137628	DDX60	4.92602	9.01605e-17
ENSMMUG00000003634	ENSG00000181381	DDX60L	3.24437	5.47921e-06
ENSMMUG00000014755	ENSG00000108771	DHX58	3.80811	0.00128254
ENSMMUG00000013717	ENSG00000106976	DNM1	-4.17565	6.00681e-05
ENSMMUG00000016383	ENSG00000163840	DTX3L	2.49137	3.58824e-05
ENSMMUG00000007176	ENSG00000135636	DYSF	6.18785	1.6235e-17
ENSMMUG00000003972	ENSG00000110047	EHD1	1.66909	0.023647
ENSMMUG00000019785	ENSG00000100129	EIF3L	-1.53529	0.037162
ENSMMUG00000001220	ENSG00000174837	EMR1	3.71463	2.08272e-05
ENSMMUG00000014926	ENSG00000133106	EPSTI1	4.11431	1.1653e-12
ENSMMUG00000000687	ENSG00000010030	ETV7	4.95707	0.0332241
ENSMMUG00000017169	ENSG00000065809	FAM107B	1.63452	0.0431353
ENSMMUG00000019515	ENSG00000135842	FAM129A	4.06189	0.00141714
ENSMMUG00000008547	ENSG00000164125	FAM198B	-5.47602	0.000342061
ENSMMUG00000002195	ENSG00000108950	FAM20A	11.5426	6.30088e-10
ENSMMUG00000023668	ENSG00000116663	FBXO6	3.97995	0.0109606
ENSMMUG00000015422	ENSG00000157107	FCHO2	-2.01623	0.00315031
ENSMMUG00000002695	ENSG00000126262	FFAR2	4.88719	0.0381253
ENSMMUG00000011520	ENSG00000096060	FKBP5	2.56292	0.000766647
ENSMMUG00000014071	ENSG00000223654	FLOT1	2.21267	0.0020268
ENSMMUG00000004189	ENSG00000075420	FNDC3B	2.49109	0.00373497
ENSMMUG00000014430	ENSG00000125740	FOSB	-2.45473	0.0212506
ENSMMUG00000013049	ENSG00000171051	FPR1	2.90231	0.0240007
ENSMMUG00000003909	ENSG00000087086	FTL	1.75059	0.0154068
ENSMMUG00000000662	ENSG00000117228	GBP1	3.75483	1.12451e-08
ENSMMUG00000019251	ENSG00000117226	GBP3	3.69159	0.00101347
ENSMMUG00000000663	ENSG00000183347	GBP6	3.28947	1.75788e-06
ENSMMUG00000004084	ENSG00000131979	GCH1	4.21079	0.0331994
ENSMMUG00000011386	ENSG00000133574	GIMAP4	2.16365	0.00235876
ENSMMUG00000005959	ENSG00000198814	GK	3.21735	0.0442969
ENSMMUG00000005312	ENSG00000173221	GLRX	2.06283	0.0272666
ENSMMUG00000013348	ENSG00000105373	GLTSCR2	-1.88633	0.0354844
ENSMMUG00000022884	ENSG00000135821	GLUL	2.65848	3.65482e-05
ENSMMUG00000006481	ENSG00000135677	GNS	1.74639	0.0221202
ENSMMUG00000022196	ENSG00000173890	GPR160	4.54898	0.0289458
ENSMMUG00000016671	ENSG00000139572	GPR84	3.63882	0.000219616
ENSMMUG00000015690	ENSG00000182885	GPR97	3.80002	0.0442969
ENSMMUG00000000451	ENSG00000178719	GRINA	2.92651	0.000266201
ENSMMUG00000000117	ENSG00000101336	HCK	1.62068	0.0184519
ENSMMUG00000010316	ENSG00000138646	HERC5	7.2427	3.67721e-12
ENSMMUG00000010314	ENSG00000138642	HERC6	5.64949	3.98016e-05
ENSMMUG00000002653	ENSG00000160883	HK3	1.82409	0.00166704
ENSMMUG00000007221	ENSG00000100292	HMOX1	2.93216	4.54618e-06
ENSMMUG00000028856	ENSG00000196684	HSH2D	2.93281	0.0126418
ENSMMUG00000023469	ENSG00000166598	HSP90B1	1.98685	0.0183471
ENSMMUG00000005217	ENSG00000044574	HSPA5	1.61769	0.0221207
ENSMMUG00000004124	ENSG00000106211	HSPB1	7.79492	0.000164179
ENSMMUG00000014896	ENSG00000090339	ICAM1	2.81692	0.00410576
ENSMMUG00000019304	ENSG00000131203	IDO1	3.52356	2.07834e-05
ENSMMUG00000004490	ENSG00000163565	IFI16	1.60215	0.0151233
ENSMMUG00000015999	ENSG00000068079	IFI35	2.2908	0.00417313
ENSMMUG00000002350	ENSG00000137965	IFI44	3.25418	4.05508e-06
ENSMMUG00000001569	ENSG00000137959	IFI44L	4.78265	1.29077e-06
ENSMMUG00000003202	ENSG00000115267	IFIH1	3.33402	2.24781e-07
ENSMMUG00000017533	ENSG00000185745	IFIT1	8.40152	1.61298e-11
ENSMMUG00000008524	ENSG00000204010	IFIT1B	11.4436	1.1653e-12
ENSMMUG00000004185	ENSG00000119922	IFIT2	6.2409	3.73174e-10
ENSMMUG00000005001	ENSG00000119917	IFIT3	6.20565	1.15769e-10
ENSMMUG00000017534	ENSG00000152778	IFIT5	5.39165	3.72873e-05
ENSMMUG00000013257	ENSG00000185885	IFITM1	3.54525	5.53937e-05
ENSMMUG00000015658	ENSG00000197081	IGF2R	1.84776	0.048181
ENSMMUG00000015202	ENSG00000211899	IGHM	2.20084	0.0159984
ENSMMUG00000015149	ENSG00000134470	IL15RA	3.45349	0.0389446
ENSMMUG00000009246	ENSG00000115607	IL18RAP	8.16974	8.1116e-06
ENSMMUG00000020737	ENSG00000115594	IL1R1	3.92505	0.0221202
ENSMMUG00000022562	ENSG00000196083	IL1RAP	4.04649	2.44392e-07
ENSMMUG00000015151	ENSG00000134460	IL2RA	8.73582	4.85213e-09
ENSMMUG00000004666	ENSG00000077238	IL4R	2.74154	9.8026e-05
ENSMMUG00000019932	ENSG00000134070	IRAK2	4.92655	0.00364585
ENSMMUG00000004014	ENSG00000276561	IRF7	2.83631	0.00739468
ENSMMUG00000001819	ENSG00000187608	ISG15	8.30354	4.8812e-08
ENSMMUG00000007669	ENSG00000172183	ISG20	2.83458	0.000317582
ENSMMUG00000013884	ENSG00000116679	IVNS1ABP	-1.89244	0.014933
ENSMMUG00000010996	ENSG00000105639	JAK3	3.66139	0.000981496
ENSMMUG00000013048	ENSG00000173801	JUP	9.61143	1.6235e-17
ENSMMUG00000016789	ENSG00000157551	KCNJ15	6.49608	1.14818e-07
ENSMMUG00000014051	ENSG00000123700	KCNJ2	5.19038	1.08958e-05
ENSMMUG00000001000	ENSG00000151364	KCTD14	7.15965	1.03915e-05
ENSMMUG00000006088	ENSG00000136826	KLF4	-1.79519	0.0242071
ENSMMUG00000008926	ENSG00000104341	LAPTM4B	7.52864	0.000325445
ENSMMUG00000007799	ENSG00000002834	LASP1	1.52511	0.033381
ENSMMUG00000023801	ENSG00000148346	LCN2	7.34658	0.000147376
ENSMMUG00000019662	ENSG00000108679	LGALS3BP	2.34717	0.000382275
ENSMMUG00000013966	ENSG00000100600	LGMN	-3.07962	0.000891177
ENSMMUG00000015001	ENSG00000182541	LIMK2	3.52079	2.92722e-05
ENSMMUG00000008784	ENSG00000189067	LITAF	3.61387	5.81558e-05
ENSMMUG00000000823	ENSG00000113368	LMNB1	2.66122	2.06176e-06
ENSMMUG00000017707	ENSG00000197147	LRRC8B	-2.4349	0.0297831
ENSMMUG00000020697	ENSG00000213903	LTB4R	4.8853	0.00149463
ENSMMUG00000014261	ENSG00000012223	LTF	11.5111	4.78839e-11
ENSMMUG00000004148	ENSG00000204103	MAFB	1.45135	0.030842
ENSMMUG00000023567	ENSG00000162889	MAPKAPK2	1.42741	0.024843
ENSMMUG00000002610	ENSG00000019169	MARCO	12.6668	3.02634e-17
ENSMMUG00000019606	ENSG00000164430	MB21D1	2.5319	0.0108102
ENSMMUG00000012535	ENSG00000183019	MCEMP1	5.20309	0.0019144
ENSMMUG00000013225	ENSG00000170439	METTL7B	10.0027	1.14561e-08
ENSMMUG00000020953	ENSG00000133816	MICAL2	-2.68295	0.00683891
ENSMMUG00000009483	ENSG00000008516	MMP25	2.45738	0.0239875
ENSMMUG00000004489	ENSG00000118113	MMP8	11.9056	5.34424e-12
ENSMMUG00000016549	ENSG00000100985	MMP9	10.7096	2.70472e-13
ENSMMUG00000015670	ENSG00000155363	MOV10	3.18557	0.0204398
ENSMMUG00000002266	ENSG00000005381	MPO	8.14036	7.89492e-09
ENSMMUG00000020023	ENSG00000153029	MR1	6.47199	0.000630182
ENSMMUG00000015329	ENSG00000157601	MX1	5.03848	2.12497e-16
ENSMMUG00000010226	ENSG00000059728	MXD1	3.48669	1.44523e-07
ENSMMUG00000000995	ENSG00000172936	MYD88	2.08547	0.00318706
ENSMMUG00000006841	ENSG00000138119	MYOF	1.91886	0.018166
ENSMMUG00000018978	ENSG00000102921	N4BP1	2.82824	1.6715e-05
ENSMMUG00000014727	ENSG00000105402	NAPA	2.01107	0.00242378
ENSMMUG00000013402	ENSG00000131400	NAPSA	5.3347	5.61206e-06
ENSMMUG00000014519	ENSG00000104320	NBN	3.05605	0.000131143
ENSMMUG00000004688	ENSG00000149294	NCAM1	-5.48296	0.000369328
ENSMMUG00000007586	ENSG00000158517	NCF1	1.86583	0.00122573
ENSMMUG00000012992	ENSG00000123405	NFE2	1.84545	0.0314499
ENSMMUG00000023257	ENSG00000165030	NFIL3	3.10302	1.4923e-05
ENSMMUG00000020374	ENSG00000100906	NFKBIA	2.37956	0.00293056
ENSMMUG00000000769	ENSG00000140853	NLRC5	1.88733	0.0198846
ENSMMUG00000017781	ENSG00000123609	NMI	2.12356	0.00298663
ENSMMUG00000012782	ENSG00000089127	OAS1	6.18492	1.07444e-08
ENSMMUG00000008505	ENSG00000111335	OAS2	4.81448	1.1653e-12
ENSMMUG00000006441	ENSG00000135114	OASL	4.66283	9.81449e-06
ENSMMUG00000002657	ENSG00000102837	OLFM4	10.153	1.77387e-09
ENSMMUG00000004350	ENSG00000141447	OSBPL1A	-2.43831	0.0444678
ENSMMUG00000023342	ENSG00000076641	PAG1	2.70355	0.0392557
ENSMMUG00000000449	ENSG00000178685	PARP10	2.43191	0.000119301
ENSMMUG00000004224	ENSG00000059378	PARP12	3.09888	0.000189163
ENSMMUG00000022569	ENSG00000173193	PARP14	2.76272	0.000276593
ENSMMUG00000016381	ENSG00000138496	PARP9	2.26222	0.000266201
ENSMMUG00000017287	ENSG00000166889	PATL1	1.81909	0.00495899
ENSMMUG00000010596	ENSG00000170525	PFKFB3	4.05677	1.77387e-09
ENSMMUG00000013476	ENSG00000136147	PHF11	2.15285	0.000188764
ENSMMUG00000003629	ENSG00000038210	PI4K2B	1.7761	0.0222793
ENSMMUG00000001876	ENSG00000155629	PIK3AP1	2.5583	9.53572e-05
ENSMMUG00000006224	ENSG00000171608	PIK3CD	2.60794	0.0167021
ENSMMUG00000017316	ENSG00000137193	PIM1	3.44843	4.10766e-08
ENSMMUG00000002157	ENSG00000198355	PIM3	3.07435	0.0317908
ENSMMUG00000005775	ENSG00000176485	PLA2G16	3.47146	0.0477917
ENSMMUG00000014293	ENSG00000105499	PLA2G4C	5.74614	0.000650974
ENSMMUG00000022311	ENSG00000145287	PLAC8	4.53334	2.80664e-07
ENSMMUG00000004313	ENSG00000182621	PLCB1	-3.17082	0.000428636
ENSMMUG00000020535	ENSG00000137841	PLCB2	-2.19728	0.00248912
ENSMMUG00000009195	ENSG00000115956	PLEK	2.64982	0.00200166
ENSMMUG00000021756	ENSG00000188313	PLSCR1	3.19578	5.63044e-05
ENSMMUG00000002413	ENSG00000130300	PLVAP	-3.21578	0.00969707
ENSMMUG00000002569	ENSG00000140464	PML	2.64324	0.000230877
ENSMMUG00000004526	ENSG00000163736	PPBP	3.41454	0.0478911
ENSMMUG00000003457	ENSG00000142875	PRKACB	-2.65295	0.00180873
ENSMMUG00000014271	ENSG00000166501	PRKCB	1.78995	0.0109815
ENSMMUG00000007878	ENSG00000196396	PTPN1	1.99763	0.00494899
ENSMMUG00000022850	ENSG00000163661	PTX3	4.39679	2.42448e-12
ENSMMUG00000015784	ENSG00000167461	RAB8A	1.36816	0.0347223
ENSMMUG00000018973	ENSG00000129667	RHBDF2	2.0127	0.0231597
ENSMMUG00000010114	ENSG00000132669	RIN2	2.81966	0.00583934
ENSMMUG00000019128	ENSG00000182545	RNASE10	9.55115	4.73992e-05
ENSMMUG00000006282	ENSG00000116514	RNF19B	2.42401	0.000983499
ENSMMUG00000005455	ENSG00000173821	RNF213	3.17954	5.27051e-06
ENSMMUG00000002029	ENSG00000145425	RPS3A	-1.70943	0.0356432
ENSMMUG00000003295	ENSG00000280146	RPS4Y2	-1.5688	0.0384366
ENSMMUG00000015969	ENSG00000134321	RSAD2	7.42927	6.67344e-08
ENSMMUG00000004831	ENSG00000143546	S100A8	4.35833	4.77869e-07
ENSMMUG00000006868	ENSG00000163220	S100A9	4.64273	1.77387e-09
ENSMMUG00000021887	ENSG00000163993	S100P	4.1606	0.0396621
ENSMMUG00000000170	ENSG00000205413	SAMD9	4.12439	0.0020174
ENSMMUG00000020803	ENSG00000177409	SAMD9L	2.06566	0.00812436
ENSMMUG00000023771	ENSG00000155307	SAMSN1	4.71606	4.73992e-05
ENSMMUG00000008335	ENSG00000130066	SAT1	1.65205	0.0222793
ENSMMUG00000010886	ENSG00000278788	SBNO2	2.0181	0.0198846
ENSMMUG00000013519	ENSG00000162512	SDC3	2.18953	0.00467137
ENSMMUG00000016897	ENSG00000141574	SECTM1	3.83413	0.00224558
ENSMMUG00000020349	ENSG00000091490	SEL1L3	4.9456	2.52661e-09
ENSMMUG00000016579	ENSG00000188404	SELL	3.25103	0.000364081
ENSMMUG00000030144	ENSG00000250722	SEPP1	-3.64448	0.00102158
ENSMMUG00000020426	ENSG00000277377	SERPINA1	2.29429	0.00164451
ENSMMUG00000011720	ENSG00000021355	SERPINB1	2.22478	0.00261616
ENSMMUG00000012618	ENSG00000149131	SERPING1	9.85285	9.67542e-10
ENSMMUG00000006661	ENSG00000131370	SH3BP5	1.71571	0.0049186
ENSMMUG00000000378	ENSG00000158352	SHROOM4	11.1043	1.36982e-15
ENSMMUG00000022070	ENSG00000088827	SIGLEC1	4.89678	2.51485e-07
ENSMMUG00000018473	ENSG00000089012	SIRPG	3.08184	0.0178085
ENSMMUG00000010197	ENSG00000155926	SLA	3.07607	1.46576e-05
ENSMMUG00000010121	ENSG00000141526	SLC16A3	1.95391	0.041859
ENSMMUG00000016662	ENSG00000147454	SLC25A37	3.38902	0.00860864
ENSMMUG00000006899	ENSG00000169100	SLC25A6	-1.56709	0.019403
ENSMMUG00000000439	ENSG00000059804	SLC2A3	2.67091	4.73992e-05
ENSMMUG00000016880	ENSG00000138821	SLC39A8	6.72933	4.11905e-14
ENSMMUG00000005551	ENSG00000154760	SLFN13	3.03176	2.74632e-05
ENSMMUG00000010082	ENSG00000166750	SLFN5	4.49104	5.33272e-05
ENSMMUG00000023157	ENSG00000178996	SNX18	3.03951	2.4302e-05
ENSMMUG00000017522	ENSG00000184557	SOCS3	2.94269	0.00684851
ENSMMUG00000005885	ENSG00000112096	SOD2	4.8525	3.51366e-09
ENSMMUG00000008101	ENSG00000196141	SPATS2L	4.27745	3.18762e-07
ENSMMUG00000018579	ENSG00000128487	SPECC1	-3.00395	9.49522e-05
ENSMMUG00000013541	ENSG00000115306	SPTBN1	2.31947	0.00205738
ENSMMUG00000022614	ENSG00000266028	SRGAP2	1.4649	0.0332241
ENSMMUG00000009392	ENSG00000035720	STAP1	4.93429	0.00241309
ENSMMUG00000005613	ENSG00000115415	STAT1	2.05731	0.000650974
ENSMMUG00000000803	ENSG00000170581	STAT2	2.08933	0.00269245
ENSMMUG00000022697	ENSG00000127954	STEAP4	3.71289	0.00617131
ENSMMUG00000013024	ENSG00000148175	STOM	5.54026	8.24616e-08
ENSMMUG00000019443	ENSG00000135604	STX11	1.95073	0.0485095
ENSMMUG00000029790	ENSG00000227816	TAP1	2.5134	0.000622681
ENSMMUG00000012275	ENSG00000196116	TDRD7	2.45692	0.000573564
ENSMMUG00000000332	ENSG00000120708	TGFBI	-2.51003	0.000649199
ENSMMUG00000008195	ENSG00000118707	TGIF2	1.98282	0.0102296
ENSMMUG00000006035	ENSG00000137801	THBS1	2.59691	0.0222793
ENSMMUG00000000029	ENSG00000166548	TK2	-1.84582	0.0260887
ENSMMUG00000015847	ENSG00000137462	TLR2	2.29287	0.00917738
ENSMMUG00000003403	ENSG00000152558	TMEM123	2.9172	1.55158e-07
ENSMMUG00000008869	ENSG00000118503	TNFAIP3	2.8015	1.98299e-06
ENSMMUG00000010927	ENSG00000123610	TNFAIP6	6.40149	0.000128507
ENSMMUG00000021051	ENSG00000145901	TNIP1	2.38507	0.000100123
ENSMMUG00000007966	ENSG00000168884	TNIP2	1.66955	0.0397589
ENSMMUG00000004415	ENSG00000050730	TNIP3	8.39375	2.94731e-10
ENSMMUG00000000972	ENSG00000061938	TNK2	2.32007	0.00221836
ENSMMUG00000005255	ENSG00000135148	TRAFD1	1.57875	0.0240007
ENSMMUG00000006816	ENSG00000168016	TRANK1	2.22042	0.000508671
ENSMMUG00000013922	ENSG00000112195	TREML2	6.01457	7.3917e-09
ENSMMUG00000021759	ENSG00000173334	TRIB1	3.0257	1.41733e-05
ENSMMUG00000001773	ENSG00000106785	TRIM14	3.48165	0.00122489
ENSMMUG00000004974	ENSG00000132109	TRIM21	3.25289	0.00676589
ENSMMUG00000005790	ENSG00000121060	TRIM25	2.43132	0.000342061
ENSMMUG00000000335	ENSG00000132256	TRIM5	2.25977	0.00023365
ENSMMUG00000004175	ENSG00000142185	TRPM2	3.51736	0.000153429
ENSMMUG00000001765	ENSG00000025708	TYMP	1.74354	0.00174886
ENSMMUG00000008004	ENSG00000011600	TYROBP	-2.01078	0.00641678
ENSMMUG00000019314	ENSG00000141968	VAV1	1.78525	0.020913
ENSMMUG00000015091	ENSG00000112303	VNN2	7.6388	3.47914e-10
ENSMMUG00000009602	ENSG00000132530	XAF1	2.57704	0.000552164
ENSMMUG00000004434	ENSG00000141664	ZCCHC2	2.81261	4.23709e-06
ENSMMUG00000013856	ENSG00000204160	ZDHHC18	3.64783	0.012659
ENSMMUG00000021041	ENSG00000140836	ZFHX3	-3.3449	0.0240007
ENSMMUG00000008253	ENSG00000185947	ZNF267	1.71585	0.0479392
ENSMMUG00000023623	ENSG00000124201	ZNFX1	1.93881	0.00420538
